# Supplementary material for: Whole-Genome Characterization of SARS-CoV-2 Reveals Simultaneous Circulation of Three Variants and a Putative Recombination (20B/20H) in Pets, Brazzaville, Republic of the Congo
Source: Viruses. 2023 Apr 9;15(4):933. doi: 10.3390/v15040933 (PMC10142050; doi:10.3390/v15040933)
Supplement: Supplementary file 1 [file viruses-15-00933-s001.zip]

Archive with 1 entries (1 files):
- viruses-2251214-supplementary.pdf
